# Supplementary material for: Equine keratinocytes in the pathogenesis of insect bite hypersensitivity: Just another brick in the wall?
Source: PLoS One. 2022 Aug 1;17(8):e0266263. doi: 10.1371/journal.pone.0266263 (PMC9342730; doi:10.1371/journal.pone.0266263)
Supplement: S1 Table — (XLSX) [file pone.0266263.s003.xlsx]

## Sheet: Sheet1
IBH Horses
Sample information				Stimuli conditions
Horse Number	Breed	Age (years)	Sex	Medium	Pam3CSK4	Recombinant allergens	WBE C.nubeculosus	IL-4 + TNF-α	IL-4 + TNF-α +r.allergens	IL-4 + TNF-α +WBE
				(24h, 35C)	(5μg/ml, 24h, 35C)	(0.5 μg/ml, 24h, 35C)	(5 μg/ml, 24h, 35C)	100ng/ml, 24h, 35C)	(100 ng/ml + 0.5 μg/ml allergens, 24h, 35C)	100 ng/ml + 5 μg/ml, 24h, 35C)
H21	Polish warmblood	14	Gelding	Yes	**	Yes	Yes	Yes	Yes	Yes
H22	Freiberger	2	Mare	Yes	**	Yes	Yes	Yes	Yes	Yes
H23	Quarterhorse	5	Mare	Yes	**	Yes	Yes	Yes	Yes	Yes
H26	Freiberger	2	Mare	Yes	Yes	Yes	Yes	Yes	Yes	Yes
H27	Freiberger	2	Mare	Yes	Yes	Yes	Yes	Yes	Yes	Yes
H29	Freiberger x Tinker	2	Gelding	Yes	Yes	Yes	Yes	Yes	Yes	Yes
H30	Freiberger	27	Mare	Yes	Yes	Yes	Yes	Yes	Yes	Yes
H32	Icelandic horse	25	Mare	Yes	Yes	Yes	Yes	Yes	Yes	Yes
H33	Icelandic horse	23	Mare	Yes	Yes	Yes	Yes	Yes	Yes	Yes
Control Horses
Sample information				Stimuli conditions
Horse Number	Breed	Age (years)	Sex	Medium	Pam3CSK4	Recombinant allergens	WBE C.nubeculosus	IL-4 + TNF-α	IL-4 + TNF-α +r.allergens	IL-4 + TNF-α +WBE
				(24h, 35C)	(5μg/ml, 24h, 35C)	(0.5 μg/ml, 24h, 35C)	(5 μg/ml, 24h, 35C)	100ng/ml, 24h, 35C)	(100 ng/ml + 0.5 μg/ml allergens, 24h, 35C)	100 ng/ml + 5 μg/ml, 24h, 35C)
H24	Freiberger	1	Gelding	Yes	Yes	Yes	Yes	Yes	Yes	Yes
H25	Freiberger	2	Mare	Yes	**	Yes	Yes	Yes	Yes	Yes
H34	Pasofino	15	Mare	Yes	Yes	Yes	Yes	Yes	Yes	Yes
H35	Haflinger	26	Mare	Yes	Yes	Yes	Yes	Yes	Yes	Yes
H37	Haflinger	1	Gelding	Yes	Yes	Yes	Yes	Yes	Yes	Yes
H17	Freiberger	20	Gelding	Yes	**	Yes	Yes	Yes	Yes	Yes
H19	Haflinger	12	Gelding	Yes	**	Yes	Yes	Yes	Yes	Yes
H15	Haflinger	1	Mare	Yes	**	Yes	Yes	Yes	Yes	Yes
H20***	Freiberger	1	Mare	Yes	Yes	Yes	Yes	Yes	Yes	Yes
** had to be taken out of analysis due to possible contamination
*** libraries from these keratinocyte samples did not produce enough sequence reads to be analyzed
