# Supplementary material for: Equine keratinocytes in the pathogenesis of insect bite hypersensitivity: Just another brick in the wall?
Source: PLoS One. 2022 Aug 1;17(8):e0266263. doi: 10.1371/journal.pone.0266263 (PMC9342730; doi:10.1371/journal.pone.0266263)
Supplement: S2 Table — (XLSX) [file pone.0266263.s004.xlsx]

## Sheet: ibh.IL4TNFL.ibh.unstim
GO.ID	Term	Annotated	Significant	Expected	Rank in classic.Fisher	weight01.Fisher	weight01.KS	classic.Fisher	ontology
GO:0016477	cell migration	886	309	230.36	21	0.00322	0.0097	6.9e-10	BP
GO:0019221	cytokine-mediated signaling pathway	252	109	65.52	22	0.00223	2.9e-05	1.5e-09	BP
GO:0006468	protein phosphorylation	1307	425	339.82	31	0.00367	0.0187	1.4e-08	BP
GO:0006509	membrane protein ectodomain proteolysis	33	21	8.58	105	0.00087	0.00497	5.9e-06	BP
GO:0022408	negative regulation of cell-cell adhesio...	108	49	28.08	116	0.00151	0.00159	9.9e-06	BP
GO:0034341	response to interferon-gamma	65	33	16.9	124	0.00353	0.00121	1.6e-05	BP
GO:0001954	positive regulation of cell-matrix adhes...	30	19	7.8	129	0.00222	0.00764	1.8e-05	BP
GO:0033173	calcineurin-NFAT signaling cascade	35	21	9.1	134	0.00169	0.00406	2.2e-05	BP
GO:0006954	inflammatory response	298	109	77.48	147	0.00287	0.00926	3e-05	BP
GO:0001942	hair follicle development	67	33	17.42	155	0.00101	0.00091	3.6e-05	BP
GO:0007229	integrin-mediated signaling pathway	71	34	18.46	171	2.8e-05	0.00022	5.8e-05	BP
GO:0030216	keratinocyte differentiation	69	33	17.94	177	0.00398	0.00565	7.6e-05	BP
GO:0050713	negative regulation of interleukin-1 bet...	7	7	1.82	183	8e-05	0.00042	8e-05	BP
GO:0070373	negative regulation of ERK1 and ERK2 cas...	40	22	10.4	188	8.9e-05	0.00073	8.9e-05	BP
GO:0071222	cellular response to lipopolysaccharide	105	45	27.3	196	0.00051	0.00331	0.00012	BP
GO:0032689	negative regulation of interferon-gamma ...	19	13	4.94	197	0.00013	6.9e-05	0.00013	BP
GO:0043066	negative regulation of apoptotic process	500	166	130	201	0.00465	0.0313	0.00015	BP
GO:0019885	antigen processing and presentation of e...	8	7	2.08	253	0.00049	0.00043	0.00049	BP
GO:0060333	interferon-gamma-mediated signaling path...	12	9	3.12	258	0.00455	0.01001	0.00053	BP
GO:0051897	positive regulation of protein kinase B ...	55	26	14.3	262	0.00054	0.00034	0.00054	BP
GO:0051798	positive regulation of hair follicle dev...	10	8	2.6	264	0.00055	0.00074	0.00055	BP
GO:0060317	cardiac epithelial to mesenchymal transi...	19	12	4.94	276	0.00171	0.00735	0.00071	BP
GO:0061564	axon development	302	103	78.52	294	0.00161	0.00087	0.00094	BP
GO:0014037	Schwann cell differentiation	27	15	7.02	301	0.00453	0.00159	0.00104	BP
GO:0071941	nitrogen cycle metabolic process	5	5	1.3	311	0.00119	0.00303	0.00119	BP
GO:0021984	adenohypophysis development	5	5	1.3	312	0.00119	0.00024	0.00119	BP
GO:0015833	peptide transport	1177	350	306.02	323	0.00429	0.00624	0.00129	BP
GO:1904467	regulation of tumor necrosis factor secr...	13	9	3.38	328	0.00455	0.00621	0.00134	BP
GO:0070098	chemokine-mediated signaling pathway	34	17	8.84	370	0.00046	0.0012	0.00228	BP
GO:0030336	negative regulation of cell migration	163	59	42.38	375	0.00425	0.00955	0.00245	BP
GO:0090630	activation of GTPase activity	69	29	17.94	387	0.00266	0.00779	0.00266	BP
GO:0051894	positive regulation of focal adhesion as...	14	9	3.64	396	0.00288	0.01173	0.00288	BP
GO:0030593	neutrophil chemotaxis	46	21	11.96	402	0.00035	0.00042	0.00307	BP
GO:0000187	activation of MAPK activity	64	27	16.64	421	0.00534	0.00723	0.00345	BP
GO:0099560	synaptic membrane adhesion	12	8	3.12	428	0.00362	0.00507	0.00362	BP
GO:0038083	peptidyl-tyrosine autophosphorylation	30	15	7.8	443	0.00409	0.00316	0.00409	BP
GO:0070886	positive regulation of calcineurin-NFAT ...	10	7	2.6	458	0.00445	0.02012	0.00445	BP
GO:0048711	positive regulation of astrocyte differe...	8	6	2.08	479	0.00522	0.00866	0.00522	BP
GO:0071285	cellular response to lithium ion	8	6	2.08	480	0.00522	0.00535	0.00522	BP
GO:0010628	positive regulation of gene expression	1341	387	348.66	520	0.00353	0.01979	0.00647	BP
GO:0022011	myelination in peripheral nervous system	20	10	5.2	757	0.00362	0.0108	0.01822	BP
GO:0010634	positive regulation of epithelial cell m...	101	36	26.26	784	0.00134	0.0086	0.01996	BP
GO:0033628	regulation of cell adhesion mediated by ...	29	13	7.54	796	0.0052	0.01799	0.02166	BP
GO:0051048	negative regulation of secretion	112	37	29.12	1195	0.00453	0.0033	0.05762	BP
GO:0031639	plasminogen activation	16	6	4.16	2387	0.00119	0.00282	0.2168	BP
GO:0046928	regulation of neurotransmitter secretion	60	14	15.6	5176	0.00527	0.00491	0.72722	BP
GO:0043604	amide biosynthetic process	573	136	148.98	6373	0.00461	0.0097	0.90696	BP
