# Supplementary material for: Equine keratinocytes in the pathogenesis of insect bite hypersensitivity: Just another brick in the wall?
Source: PLoS One. 2022 Aug 1;17(8):e0266263. doi: 10.1371/journal.pone.0266263 (PMC9342730; doi:10.1371/journal.pone.0266263)
Supplement: S3 Table — (XLSX) [file pone.0266263.s005.xlsx]

## Sheet: h.IL4TNFL.h.unstim
GO.ID	Term	Annotated	Significant	Expected	Rank in classic.Fisher	weight01.Fisher	weight01.KS	classic.Fisher	ontology
GO:0006954	inflammatory response	304	117	71.45	36	9.3e-05	0.00101	2.4e-09	BP
GO:0006955	immune response	702	227	165	49	0.00268	0.01522	2.4e-08	BP
GO:0022407	regulation of cell-cell adhesion	250	97	58.76	54	0.0028	0.01342	3.5e-08	BP
GO:0046777	protein autophosphorylation	164	66	38.55	98	0.00203	0.01161	1.2e-06	BP
GO:0071356	cellular response to tumor necrosis fact...	106	46	24.91	123	0.00073	0.00059	4.5e-06	BP
GO:0051607	defense response to virus	127	51	29.85	157	0.00033	0.00045	2e-05	BP
GO:0001954	positive regulation of cell-matrix adhes...	30	18	7.05	156	0.00096	0.00167	2e-05	BP
GO:0033674	positive regulation of kinase activity	368	121	86.5	158	9.2e-05	0.00025	2.1e-05	BP
GO:0060333	interferon-gamma-mediated signaling path...	12	10	2.82	159	0.00303	0.00696	2.1e-05	BP
GO:0001942	hair follicle development	69	32	16.22	168	5e-05	0.00052	2.5e-05	BP
GO:0071347	cellular response to interleukin-1	51	25	11.99	190	0.00047	0.00021	6.1e-05	BP
GO:0071222	cellular response to lipopolysaccharide	107	43	25.15	204	0.00045	0.0014	8.5e-05	BP
GO:0042531	positive regulation of tyrosine phosphor...	28	16	6.58	221	0.00013	0.00026	0.00013	BP
GO:0038083	peptidyl-tyrosine autophosphorylation	31	17	7.29	231	0.00016	0.00039	0.00016	BP
GO:0030214	hyaluronan catabolic process	6	6	1.41	234	0.00017	0.0004	0.00017	BP
GO:0070266	necroptotic process	26	15	6.11	235	0.00298	0.01108	0.00018	BP
GO:1990000	amyloid fibril formation	14	10	3.29	238	3.9e-05	0.00024	0.0002	BP
GO:0045071	negative regulation of viral genome repl...	40	20	9.4	243	0.00019	0.00019	0.00023	BP
GO:0019885	antigen processing and presentation of e...	8	7	1.88	251	0.00025	0.0005	0.00025	BP
GO:0051798	positive regulation of hair follicle dev...	10	8	2.35	256	0.00026	0.00017	0.00026	BP
GO:0051897	positive regulation of protein kinase B ...	55	25	12.93	263	0.00028	0.0003	0.00028	BP
GO:0048839	inner ear development	117	44	27.5	285	0.00128	0.01063	0.00042	BP
GO:0051092	positive regulation of NF-kappaB transcr...	92	36	21.62	303	0.00057	0.00024	0.00057	BP
GO:0030198	extracellular matrix organization	185	63	43.48	314	0.00144	0.01011	0.00068	BP
GO:0071941	nitrogen cycle metabolic process	5	5	1.18	317	0.00072	0.00132	0.00072	BP
GO:0021984	adenohypophysis development	5	5	1.18	318	0.00072	0.00022	0.00072	BP
GO:0048012	hepatocyte growth factor receptor signal...	11	8	2.59	323	0.00076	0.00238	0.00076	BP
GO:0050713	negative regulation of interleukin-1 bet...	7	6	1.65	340	0.00094	0.00213	0.00094	BP
GO:0010820	positive regulation of T cell chemotaxis	7	6	1.65	341	0.00094	0.00357	0.00094	BP
GO:0002230	positive regulation of defense response ...	19	11	4.47	369	0.00132	0.00108	0.00132	BP
GO:0032689	negative regulation of interferon-gamma ...	19	11	4.47	370	0.00132	0.0048	0.00132	BP
GO:0050830	defense response to Gram-positive bacter...	39	18	9.17	384	0.00157	0.00357	0.00157	BP
GO:0099560	synaptic membrane adhesion	12	8	2.82	393	0.00181	0.0016	0.00181	BP
GO:0043011	myeloid dendritic cell differentiation	12	8	2.82	394	0.00181	0.00448	0.00181	BP
GO:0002476	antigen processing and presentation of e...	12	8	2.82	395	0.00181	0.0001	0.00181	BP
GO:0060340	positive regulation of type I interferon...	12	8	2.82	396	0.00181	0.00252	0.00181	BP
GO:0010499	proteasomal ubiquitin-independent protei...	20	11	4.7	426	0.00232	0.01682	0.00232	BP
GO:0035994	response to muscle stretch	10	7	2.35	429	0.00238	0.00488	0.00238	BP
GO:0061844	antimicrobial humoral immune response me...	23	12	5.41	435	0.00266	0.003	0.00266	BP
GO:0030593	neutrophil chemotaxis	47	20	11.05	444	0.00212	0.00633	0.00294	BP
GO:0060334	regulation of interferon-gamma-mediated ...	8	6	1.88	447	0.003	0.00625	0.003	BP
GO:0006695	cholesterol biosynthetic process	26	12	6.11	636	0.00232	0.01198	0.00931	BP
GO:0045766	positive regulation of angiogenesis	96	33	22.56	661	0.00112	0.00567	0.01015	BP
GO:0010628	positive regulation of gene expression	1360	352	319.66	769	0.0004	0.0041	0.0158	BP
GO:0006887	exocytosis	221	63	51.94	1174	0.00311	0.00203	0.04766	BP
GO:0051262	protein tetramerization	71	23	16.69	1221	0.00237	0.00136	0.05499	BP
GO:0007010	cytoskeleton organization	1030	255	242.09	2171	0.00199	0.00287	0.1698	BP
GO:0051048	negative regulation of secretion	113	29	26.56	3074	0.00305	0.00436	0.32709	BP
GO:0090501	RNA phosphodiester bond hydrolysis	109	25	25.62	4504	0.00072	0.00126	0.59302	BP
