# Supplementary material for: Equine keratinocytes in the pathogenesis of insect bite hypersensitivity: Just another brick in the wall?
Source: PLoS One. 2022 Aug 1;17(8):e0266263. doi: 10.1371/journal.pone.0266263 (PMC9342730; doi:10.1371/journal.pone.0266263)
Supplement: S4 Table — (XLSX) [file pone.0266263.s006.xlsx]

## Sheet: ibh.IL4TNFL.ibh.unstim
	ID	Description	SetSize	EnrichmentScore	NES	pvalue	p.adjust	Q Values	Rank
ecb05168	ecb05168	Herpes simplex virus 1 infection	395	0.63706	1.83922	0.000146864	0.00337915	0.00222976	2107
ecb05169	ecb05169	Epstein-Barr virus infection	189	0.731883	1.97235	0.000162153	0.00337915	0.00222976	1732
ecb04060	ecb04060	Cytokine-cytokine receptor interaction	180	0.795814	2.13511	0.000163052	0.00337915	0.00222976	666
ecb05167	ecb05167	Kaposi sarcoma-associated herpesvirus infection	165	0.685977	1.82298	0.000164636	0.00337915	0.00222976	1732
ecb04621	ecb04621	NOD-like receptor signaling pathway	140	0.755829	1.97562	0.000167308	0.00337915	0.00222976	2044
ecb05164	ecb05164	Influenza A	137	0.772222	2.0104	0.000168805	0.00337915	0.00222976	2122
ecb04210	ecb04210	Apoptosis	125	0.701365	1.80789	0.000169405	0.00337915	0.00222976	1537
ecb04630	ecb04630	JAK-STAT signaling pathway	118	0.819078	2.09579	0.000169866	0.00337915	0.00222976	976
ecb05162	ecb05162	Measles	115	0.756545	1.9281	0.000170707	0.00337915	0.00222976	1897
ecb04668	ecb04668	TNF signaling pathway	106	0.768154	1.93927	0.000171999	0.00337915	0.00222976	1420
ecb05145	ecb05145	Toxoplasmosis	96	0.754248	1.88313	0.00017334	0.00337915	0.00222976	639
ecb04064	ecb04064	NF-kappa B signaling pathway	85	0.830563	2.0404	0.000175562	0.00337915	0.00222976	561
ecb04657	ecb04657	IL-17 signaling pathway	84	0.817931	2.00486	0.000176274	0.00337915	0.00222976	578
ecb04620	ecb04620	Toll-like receptor signaling pathway	80	0.794668	1.93712	0.000176523	0.00337915	0.00222976	1732
ecb05031	ecb05031	Amphetamine addiction	48	-0.754023	-1.83199	0.000219443	0.00392071	0.00258711	1152
ecb05160	ecb05160	Hepatitis C	127	0.726908	1.87728	0.000338238	0.0051734	0.00341371	2018
ecb05323	ecb05323	Rheumatoid arthritis	77	0.774261	1.87663	0.00035461	0.0051734	0.00341371	578
ecb04061	ecb04061	Viral protein interaction with cytokine and cytokine receptor	53	0.821981	1.89294	0.000366166	0.0051734	0.00341371	1517
ecb05134	ecb05134	Legionellosis	49	0.84074	1.92109	0.000366771	0.0051734	0.00341371	633
ecb05200	ecb05200	Pathways in cancer	456	0.528935	1.5435	0.000431034	0.00577586	0.00381125	1272
ecb04915	ecb04915	Estrogen signaling pathway	104	-0.643306	-1.75622	0.000477897	0.00609888	0.0040244	1237
ecb05146	ecb05146	Amoebiasis	83	0.750279	1.83524	0.000530129	0.00639059	0.00421689	578
ecb04622	ecb04622	RIG-I-like receptor signaling pathway	54	0.818617	1.88942	0.000548446	0.00639059	0.00421689	1131
ecb04380	ecb04380	Osteoclast differentiation	98	0.732322	1.83162	0.000695894	0.00777082	0.00512764	1038
ecb04917	ecb04917	Prolactin signaling pathway	59	0.79095	1.84912	0.000907935	0.00973307	0.00642245	894
ecb05222	ecb05222	Small cell lung cancer	87	0.720712	1.77604	0.00139738	0.0139974	0.00923632	1394
ecb04660	ecb04660	T cell receptor signaling pathway	84	0.719814	1.76437	0.00141019	0.0139974	0.00923632	895
ecb04659	ecb04659	Th17 cell differentiation	87	0.710263	1.75029	0.00174672	0.0163971	0.0108197	1001
ecb03008	ecb03008	Ribosome biogenesis in eukaryotes	73	0.733866	1.76625	0.00177431	0.0163971	0.0108197	2599
ecb03013	ecb03013	RNA transport	149	0.637456	1.67949	0.00198643	0.0177454	0.0117095	2972
ecb04144	ecb04144	Endocytosis	241	-0.484558	-1.46555	0.00218162	0.0188605	0.0124452	2216
ecb04921	ecb04921	Oxytocin signaling pathway	116	-0.567896	-1.57233	0.00242307	0.0202932	0.0133906	1246
ecb05418	ecb05418	Fluid shear stress and atherosclerosis	130	0.646395	1.67379	0.00303644	0.0232357	0.0153322	1575
ecb04625	ecb04625	C-type lectin receptor signaling pathway	90	0.696551	1.72347	0.0031337	0.0232357	0.0153322	1038
ecb04713	ecb04713	Circadian entrainment	71	-0.632339	-1.62833	0.00320073	0.0232357	0.0153322	1266
ecb04151	ecb04151	PI3K-Akt signaling pathway	281	0.551302	1.54784	0.0032066	0.0232357	0.0153322	1357
ecb05135	ecb05135	Yersinia infection	107	0.672196	1.69916	0.00325845	0.0232357	0.0153322	1864
ecb04933	ecb04933	AGE-RAGE signaling pathway in diabetic complications	92	0.687369	1.70729	0.00329461	0.0232357	0.0153322	977
ecb01523	ecb01523	Antifolate resistance	27	0.851175	1.7759	0.00342075	0.0235067	0.0155111	578
ecb04020	ecb04020	Calcium signaling pathway	131	-0.538213	-1.51412	0.00368913	0.0247172	0.0163098	1152
ecb04922	ecb04922	Glucagon signaling pathway	85	-0.611853	-1.62149	0.00394798	0.0258063	0.0170285	1152
ecb04114	ecb04114	Oocyte meiosis	104	-0.573224	-1.56489	0.00430108	0.027445	0.0181098	1690
ecb04911	ecb04911	Insulin secretion	60	-0.647977	-1.63004	0.0044484	0.0277249	0.0182945	1152
ecb04932	ecb04932	Non-alcoholic fatty liver disease (NAFLD)	133	0.633855	1.64352	0.00473373	0.0282361	0.0186319	1588
ecb04062	ecb04062	Chemokine signaling pathway	135	0.630085	1.63788	0.00489286	0.0282361	0.0186319	1236
ecb04740	ecb04740	Olfactory transduction	40	-0.707049	-1.66562	0.00495797	0.0282361	0.0186319	1288
ecb04623	ecb04623	Cytosolic DNA-sensing pathway	44	0.78459	1.76665	0.00499168	0.0282361	0.0186319	1894
ecb00250	ecb00250	Alanine, aspartate and glutamate metabolism	32	0.822149	1.75814	0.00526019	0.0282361	0.0186319	1145
ecb05140	ecb05140	Leishmaniasis	59	0.742337	1.73547	0.00526603	0.0282361	0.0186319	392
ecb05133	ecb05133	Pertussis	58	0.747343	1.74247	0.00526794	0.0282361	0.0186319	639
ecb04215	ecb04215	Apoptosis - multiple species	29	0.828115	1.7457	0.00566679	0.0287568	0.0189755	1051
ecb05321	ecb05321	Inflammatory bowel disease (IBD)	49	0.752593	1.71967	0.00568494	0.0287568	0.0189755	852
ecb05214	ecb05214	Glioma	70	-0.612289	-1.57448	0.00568699	0.0287568	0.0189755	1234
ecb03040	ecb03040	Spliceosome	130	0.630488	1.63261	0.00607287	0.0301395	0.0198878	3298
ecb04662	ecb04662	B cell receptor signaling pathway	60	0.729353	1.70886	0.00671994	0.0327444	0.0216067	356
ecb05144	ecb05144	Malaria	32	0.803915	1.71915	0.00713883	0.0341644	0.0225437	687
ecb04142	ecb04142	Lysosome	112	-0.546874	-1.50792	0.00748792	0.0352064	0.0232312	2986
ecb04920	ecb04920	Adipocytokine signaling pathway	58	0.727134	1.69535	0.00781108	0.0360665	0.0237988	1005
ecb04924	ecb04924	Renin secretion	55	-0.642154	-1.59779	0.00794001	0.0360665	0.0237988	632
ecb04360	ecb04360	Axon guidance	159	-0.50215	-1.44979	0.00831444	0.036612	0.0241588	1833
ecb04022	ecb04022	cGMP-PKG signaling pathway	128	-0.524258	-1.46986	0.00833333	0.036612	0.0241588	2560
ecb05132	ecb05132	Salmonella infection	198	0.561928	1.52053	0.008583	0.0371007	0.0244812	977
ecb05235	ecb05235	PD-L1 expression and PD-1 checkpoint pathway in cancer	80	0.669087	1.631	0.00900265	0.038297	0.0252706	606
ecb04310	ecb04310	Wnt signaling pathway	135	-0.519623	-1.46959	0.00932515	0.0390491	0.0257669	1778
ecb04514	ecb04514	Cell adhesion molecules (CAMs)	110	0.626933	1.58775	0.00994854	0.040186	0.0265171	1545
ecb04640	ecb04640	Hematopoietic cell lineage	62	0.702535	1.65221	0.00997823	0.040186	0.0265171	1156
ecb03050	ecb03050	Proteasome	42	0.749063	1.67405	0.0100465	0.040186	0.0265171	2716
ecb05161	ecb05161	Hepatitis B	142	0.604621	1.5834	0.0103714	0.0408754	0.026972	1732
ecb04916	ecb04916	Melanogenesis	87	-0.563976	-1.49884	0.0107552	0.0417738	0.0275648	1330
ecb05163	ecb05163	Human cytomegalovirus infection	200	0.554105	1.50122	0.011472	0.0439212	0.0289818	1803
ecb04658	ecb04658	Th1 and Th2 cell differentiation	79	0.660499	1.60674	0.0122232	0.0461383	0.0304448	828
ecb04925	ecb04925	Aldosterone synthesis and secretion	76	-0.576726	-1.50326	0.0126147	0.0469546	0.0309834	1152
ecb04672	ecb04672	Intestinal immune network for IgA production	32	0.768549	1.64352	0.0131505	0.0482785	0.031857	1130
