# Supplementary material for: Equine keratinocytes in the pathogenesis of insect bite hypersensitivity: Just another brick in the wall?
Source: PLoS One. 2022 Aug 1;17(8):e0266263. doi: 10.1371/journal.pone.0266263 (PMC9342730; doi:10.1371/journal.pone.0266263)
Supplement: S5 Table — (XLSX) [file pone.0266263.s007.xlsx]

## Sheet: h.IL4TNFL.h.unstim.
	ID	Description	SetSize	EnrichmentScore	NES	pvalue	p.adjust	Q Values	Rank
ecb05200	ecb05200	Pathways in cancer	460	0.575215	1.61428	0.000124409	0.00331523	0.00207322	1636
ecb05168	ecb05168	Herpes simplex virus 1 infection	398	0.695295	1.93052	0.000127389	0.00331523	0.00207322	1432
ecb04060	ecb04060	Cytokine-cytokine receptor interaction	188	0.824469	2.15396	0.000141743	0.00331523	0.00207322	1000
ecb05169	ecb05169	Epstein-Barr virus infection	192	0.776788	2.0322	0.000141764	0.00331523	0.00207322	1432
ecb05167	ecb05167	Kaposi sarcoma-associated herpesvirus infection	166	0.73395	1.89436	0.000145075	0.00331523	0.00207322	1318
ecb04621	ecb04621	NOD-like receptor signaling pathway	141	0.789028	2.00571	0.000148082	0.00331523	0.00207322	1785
ecb05164	ecb05164	Influenza A	140	0.815123	2.07048	0.000148258	0.00331523	0.00207322	1432
ecb05160	ecb05160	Hepatitis C	130	0.768367	1.93506	0.000149544	0.00331523	0.00207322	1508
ecb04630	ecb04630	JAK-STAT signaling pathway	121	0.833471	2.08062	0.000151814	0.00331523	0.00207322	1038
ecb05162	ecb05162	Measles	116	0.784675	1.94936	0.000152695	0.00331523	0.00207322	1499
ecb04668	ecb04668	TNF signaling pathway	107	0.797829	1.96326	0.000154583	0.00331523	0.00207322	1318
ecb05145	ecb05145	Toxoplasmosis	97	0.794815	1.93277	0.000156937	0.00331523	0.00207322	1504
ecb04064	ecb04064	NF-kappa B signaling pathway	88	0.864039	2.07733	0.000159033	0.00331523	0.00207322	948
ecb05031	ecb05031	Amphetamine addiction	49	-0.819	-2.00913	0.0002405	0.0046554	0.00291132	1476
ecb04922	ecb04922	Glucagon signaling pathway	87	-0.637028	-1.7052	0.000269542	0.00478055	0.00298959	377
ecb04915	ecb04915	Estrogen signaling pathway	104	-0.636423	-1.74508	0.000282247	0.00478055	0.00298959	1082
ecb04657	ecb04657	IL-17 signaling pathway	84	0.825629	1.97793	0.000319081	0.00508653	0.00318093	540
ecb04210	ecb04210	Apoptosis	125	0.731769	1.83327	0.000452967	0.00669004	0.00418371	1263
ecb04380	ecb04380	Osteoclast differentiation	99	0.754764	1.83958	0.000469043	0.00669004	0.00418371	1134
ecb05134	ecb05134	Legionellosis	49	0.854232	1.90264	0.000513347	0.00695585	0.00434994	271
ecb04620	ecb04620	Toll-like receptor signaling pathway	81	0.798873	1.9063	0.000639795	0.00825641	0.00516326	1499
ecb04061	ecb04061	Viral protein interaction with cytokine and cytokine receptor	57	0.838368	1.90844	0.000671592	0.00827279	0.00517351	1304
ecb04933	ecb04933	AGE-RAGE signaling pathway in diabetic complications	93	0.764047	1.84977	0.000790639	0.00905361	0.00566181	1079
ecb05323	ecb05323	Rheumatoid arthritis	78	0.797987	1.89599	0.000801796	0.00905361	0.00566181	497
ecb04514	ecb04514	Cell adhesion molecules (CAMs)	116	0.713533	1.77262	0.00091617	0.0097451	0.00609423	1916
ecb04151	ecb04151	PI3K-Akt signaling pathway	283	0.585435	1.58672	0.000934954	0.0097451	0.00609423	1498
ecb05163	ecb05163	Human cytomegalovirus infection	203	0.633085	1.66496	0.000983975	0.0098762	0.00617622	1745
ecb05222	ecb05222	Small cell lung cancer	87	0.754519	1.81333	0.00143039	0.0138441	0.00865761	901
ecb04622	ecb04622	RIG-I-like receptor signaling pathway	55	0.821107	1.85759	0.00151976	0.0138501	0.00866135	1154
ecb05321	ecb05321	Inflammatory bowel disease (IBD)	50	0.825514	1.84262	0.00153322	0.0138501	0.00866135	1504
ecb05146	ecb05146	Amoebiasis	84	0.757722	1.81525	0.00159541	0.0139469	0.00872191	1504
ecb05135	ecb05135	Yersinia infection	108	0.713778	1.7584	0.00184871	0.0153439	0.00959555	1499
ecb04659	ecb04659	Th17 cell differentiation	88	0.746254	1.79415	0.0019084	0.0153439	0.00959555	1006
ecb04062	ecb04062	Chemokine signaling pathway	141	0.676703	1.72019	0.00192507	0.0153439	0.00959555	1386
ecb05143	ecb05143	African trypanosomiasis	26	0.876366	1.78635	0.00215479	0.0166842	0.0104337	1142
ecb05418	ecb05418	Fluid shear stress and atherosclerosis	131	0.683418	1.72194	0.00224215	0.0168784	0.0105552	1888
ecb04917	ecb04917	Prolactin signaling pathway	59	0.803043	1.83746	0.00233879	0.0171301	0.0107125	1038
ecb01523	ecb01523	Antifolate resistance	27	0.874165	1.79498	0.00250716	0.01788	0.0111815	964
ecb05203	ecb05203	Viral carcinogenesis	192	0.624729	1.63439	0.00269351	0.0187164	0.0117046	2018
ecb04932	ecb04932	Non-alcoholic fatty liver disease (NAFLD)	133	0.674958	1.70333	0.00283836	0.0192299	0.0120257	2322
ecb05165	ecb05165	Human papillomavirus infection	303	0.562347	1.53234	0.0030343	0.020056	0.0125423	1540
ecb04625	ecb04625	C-type lectin receptor signaling pathway	90	0.720183	1.7379	0.00332278	0.0214399	0.0134077	1006
ecb04623	ecb04623	Cytosolic DNA-sensing pathway	45	0.809483	1.78659	0.00379834	0.0239384	0.0149702	1447
ecb05170	ecb05170	Human immunodeficiency virus 1 infection	197	0.608821	1.5981	0.00394311	0.024286	0.0151876	1730
ecb05330	ecb05330	Allograft rejection	39	0.817937	1.77318	0.00436681	0.0254815	0.0159352	2018
ecb05144	ecb05144	Malaria	33	0.832974	1.76467	0.00441228	0.0254815	0.0159352	1322
ecb05332	ecb05332	Graft-versus-host disease	37	0.818596	1.75764	0.0044193	0.0254815	0.0159352	2018
ecb05161	ecb05161	Hepatitis B	145	0.647654	1.65055	0.00458106	0.0258639	0.0161743	1995
ecb04660	ecb04660	T cell receptor signaling pathway	84	0.724801	1.73638	0.00478622	0.0264707	0.0165538	784
ecb05140	ecb05140	Leishmaniasis	61	0.763907	1.75592	0.00514523	0.0277347	0.0173443	1504
ecb04740	ecb04740	Olfactory transduction	43	-0.708348	-1.70042	0.00521945	0.0277347	0.0173443	2384
ecb04962	ecb04962	Vasopressin-regulated water reabsorption	38	-0.722805	-1.69667	0.00579912	0.0299765	0.0187462	955
ecb04217	ecb04217	Necroptosis	139	0.649601	1.64804	0.00594619	0.0299765	0.0187462	2247
ecb04940	ecb04940	Type I diabetes mellitus	44	0.79136	1.74311	0.00605851	0.0299765	0.0187462	2018
ecb03050	ecb03050	Proteasome	42	0.800421	1.75058	0.00608378	0.0299765	0.0187462	1253
ecb04920	ecb04920	Adipocytokine signaling pathway	59	0.754918	1.72734	0.0065152	0.0315289	0.0197171	1186
ecb04640	ecb04640	Hematopoietic cell lineage	66	0.734509	1.70628	0.00708169	0.0336691	0.0210554	849
ecb04662	ecb04662	B cell receptor signaling pathway	62	0.743523	1.71538	0.00727995	0.0340149	0.0212717	784
ecb04713	ecb04713	Circadian entrainment	73	-0.606672	-1.5814	0.00756588	0.0347517	0.0217325	662
ecb04114	ecb04114	Oocyte meiosis	105	-0.557647	-1.53036	0.00794326	0.0358771	0.0224362	1909
ecb05320	ecb05320	Autoimmune thyroid disease	38	0.79187	1.70911	0.00861009	0.0382514	0.023921	2018
ecb04022	ecb04022	cGMP-PKG signaling pathway	133	-0.520815	-1.47346	0.00906892	0.0386853	0.0241924	2288
ecb05166	ecb05166	Human T-cell leukemia virus 1 infection	215	0.577689	1.52907	0.00942481	0.0386853	0.0241924	958
ecb04728	ecb04728	Dopaminergic synapse	101	-0.552603	-1.50934	0.00951581	0.0386853	0.0241924	1472
ecb05416	ecb05416	Viral myocarditis	61	0.732296	1.68326	0.00962656	0.0386853	0.0241924	2018
ecb04921	ecb04921	Oxytocin signaling pathway	119	-0.532212	-1.48652	0.0096463	0.0386853	0.0241924	2288
ecb04215	ecb04215	Apoptosis - multiple species	29	0.82091	1.70134	0.00965665	0.0386853	0.0241924	2270
ecb00250	ecb00250	Alanine, aspartate and glutamate metabolism	33	0.800015	1.69484	0.00970702	0.0386853	0.0241924	667
ecb04658	ecb04658	Th1 and Th2 cell differentiation	80	0.697922	1.66373	0.00991207	0.03893	0.0243454	1259
ecb04930	ecb04930	Type II diabetes mellitus	40	0.772704	1.67992	0.0102895	0.0398351	0.0249114	1319
ecb05132	ecb05132	Salmonella infection	198	0.578842	1.52052	0.0109813	0.0419144	0.0262118	1999
ecb05133	ecb05133	Pertussis	58	0.725971	1.6553	0.011251	0.0423477	0.0264827	1142
ecb05235	ecb05235	PD-L1 expression and PD-1 checkpoint pathway in cancer	80	0.682071	1.62594	0.0126299	0.0468863	0.029321	1412
ecb04020	ecb04020	Calcium signaling pathway	137	-0.504012	-1.4309	0.0128205	0.0469508	0.0293613	2015
