# Supplementary material for: Equine keratinocytes in the pathogenesis of insect bite hypersensitivity: Just another brick in the wall?
Source: PLoS One. 2022 Aug 1;17(8):e0266263. doi: 10.1371/journal.pone.0266263 (PMC9342730; doi:10.1371/journal.pone.0266263)
Supplement: S6 Table — (XLSX) [file pone.0266263.s008.xlsx]

## Sheet: Significant DEGs
gene_id	gene_symbol	ensembl_gene_id	chromosome_name	normMean.i_IL4TNF	normMean.i_IL4TNFrec	log2FoldChange	lfcSE	stat	pvalue	padj	spacer	C5H21_IBH_.norm	C5H22_IBH_.norm	C5H23_IBH_.norm	C5H26_IBH_.norm	C5H27_IBH_.norm	C5H29_IBH_.norm	C5H30_IBH_.norm	C5H32_IBH_.norm	C5H33_IBH_.norm	C6H21_IBH_.norm	C6H22_IBH_.norm	C6H23_IBH_.norm	C6H26_IBH_.norm	C6H27_IBH_.norm	C6H29_IBH_.norm	C6H30_IBH_.norm	C6H32_IBH_.norm	C6H33_IBH_.norm
100071611				532.365	360.628	1.89962	0.2993	6.34685	2.19761e-10	2.82646e-06		19.71	41.97	21.7	54.09	18.94	874.51	906.6	233.29	2620.48	131.06	9.8	56.81	122.86	14.6	5.88	2813.24	35.55	55.86
100629807	CXCL11	ENSECAG00000012253	3	503.814	203.176	1.89457	0.294139	6.44107	1.18634e-10	2.82646e-06		5.63	22.82	15.19	37.98	65.09	911.9	573.64	251.16	2650.92	23.25	9.8	36.45	78.08	83.01	12.93	1443.41	59.24	82.41
100050993	CXCL10	ENSECAG00000013300	3	676.905	353.741	1.8335	0.301538	6.08048	1.19825e-09	1.02742e-05		20.65	44.91	28.21	40.28	92.31	1255.68	890.39	442.76	3276.96	118.38	14.71	96.47	114.82	83.01	19.99	2538.41	86.17	111.71
100070206	APOBEC3Z1B	ENSECAG00000022371	28	138.955	164.042	1.49629	0.265518	5.63538	1.74671e-08	0.000112326		3.75	15.46	3.25	5.75	4.73	193.18	428.98	12.91	582.57	38.05	9.8	8.58	22.96	8.21	10.58	1361.17	9.69	7.33
100071605	IFIT3	ENSECAG00000010153	1	253.995	226.268	1.67188	0.300546	5.56282	2.65446e-08	0.000136562		0.94	13.99	18.44	17.26	22.49	361.44	468.89	103.24	1279.26	57.07	7.35	43.95	59.71	9.12	7.06	1783.16	38.78	30.22
111775634				0.8078	7.947	-1.4863	0.280835	-5.29242	1.2071e-07	0.000517503		0.94	0.74	1.08	1.15	2.37	0	0	0.99	0	1.06	2.45	0	1.15	61.12	1.18	0	0	4.58
100063774	HERC5	ENSECAG00000015395	3	105.79	106.26	1.40973	0.30382	4.64003	3.48363e-06	0.0128014		6.57	27.24	9.76	21.87	17.75	153.71	147.15	84.38	483.66	14.8	13.48	22.51	50.52	20.07	10.58	786.62	25.85	11.9
100630403	PLAC8B	ENSECAG00000015034	3	60.9937	44.935	1.23273	0.276052	4.46558	7.98517e-06	0.0256753		0	2.21	1.08	4.6	8.28	85.17	84.8	36.73	326.07	4.23	1.23	8.58	13.78	10.95	5.88	349.49	7.54	2.75
