# Supplementary material for: Equine keratinocytes in the pathogenesis of insect bite hypersensitivity: Just another brick in the wall?
Source: PLoS One. 2022 Aug 1;17(8):e0266263. doi: 10.1371/journal.pone.0266263 (PMC9342730; doi:10.1371/journal.pone.0266263)
Supplement: S8 Table — (XLSX) [file pone.0266263.s010.xlsx]

## Sheet: Significant DEGs
gene_id	gene_symbol	ensembl_gene_id	chromosome_name	normMean.h_IL4TNF	normMean.h_IL4TNFWBE	log2FoldChange	lfcSE	stat	pvalue	padj	spacer	C5H15_Ctrl_.norm	C5H17_Ctrl_.norm	C5H19_Ctrl_.norm	C5H24_Ctrl_.norm	C5H25_Ctrl_.norm	C5H34_Ctrl_.norm	C5H35_Ctrl_.norm	C5H37_Ctrl_.norm	C7H15_Ctrl_.norm	C7H17_Ctrl_.norm	C7H19_Ctrl_.norm	C7H24_Ctrl_.norm	C7H25_Ctrl_.norm	C7H34_Ctrl_.norm	C7H35_Ctrl_.norm	C7H37_Ctrl_.norm
100071635	SLFN5	ENSECAG00000017186	11	481.854	753.591	1.52097	0.303133	5.01748	5.2354e-07	0.013467		81.72	3261.91	170.64	103.19	83.17	49.04	61.5	43.65	100.31	5382.11	150.58	91.88	97.58	113.14	50	43.14
