# Supplementary material for: Equine keratinocytes in the pathogenesis of insect bite hypersensitivity: Just another brick in the wall?
Source: PLoS One. 2022 Aug 1;17(8):e0266263. doi: 10.1371/journal.pone.0266263 (PMC9342730; doi:10.1371/journal.pone.0266263)
Supplement: S9 Table — (XLSX) [file pone.0266263.s011.xlsx]

## Sheet: Significant DEGs
gene_id	gene_symbol	ensembl_gene_id	chromosome_name	normMean.i_IL4TNF	normMean.i_IL4TNFWBE	log2FoldChange	lfcSE	stat	pvalue	padj	spacer	C5H21_IBH_.norm	C5H22_IBH_.norm	C5H23_IBH_.norm	C5H26_IBH_.norm	C5H27_IBH_.norm	C5H29_IBH_.norm	C5H30_IBH_.norm	C5H32_IBH_.norm	C5H33_IBH_.norm	C7H21_IBH_.norm	C7H22_IBH_.norm	C7H23_IBH_.norm	C7H26_IBH_.norm	C7H27_IBH_.norm	C7H29_IBH_.norm	C7H30_IBH_.norm	C7H32_IBH_.norm	C7H33_IBH_.norm
100071611				532.365	111.874	1.96548	0.299281	6.56734	5.12221e-11	1.31759e-06		19.71	41.97	21.7	54.09	18.94	874.51	906.6	233.29	2620.48	11.33	2.18	233.29	23.51	36.22	6.73	622.23	22.58	48.8
100629807	CXCL11	ENSECAG00000012253	3	503.814	78.365	1.54791	0.294212	5.2612	1.43118e-07	0.00184072		5.63	22.82	15.19	37.98	65.09	911.9	573.64	251.16	2650.92	15.86	12.02	101.84	11.76	88.74	22.43	348.18	34.46	70.01
100050993	CXCL10	ENSECAG00000013300	3	676.905	130.037	1.45279	0.301573	4.81738	1.45456e-06	0.0124719		20.65	44.91	28.21	40.28	92.31	1255.68	890.39	442.76	3276.96	9.06	9.83	278.29	11.76	139.44	14.58	532.37	68.93	106.08
100070206	APOBEC3Z1B	ENSECAG00000022371	28	138.955	25.061	1.20091	0.265723	4.5194	6.20159e-06	0.0398809		3.75	15.46	3.25	5.75	4.73	193.18	428.98	12.91	582.57	5.66	5.46	58.03	8.55	9.96	6.73	124.67	1.19	5.3
