# Supplementary material for: Equine keratinocytes in the pathogenesis of insect bite hypersensitivity: Just another brick in the wall?
Source: PLoS One. 2022 Aug 1;17(8):e0266263. doi: 10.1371/journal.pone.0266263 (PMC9342730; doi:10.1371/journal.pone.0266263)
Supplement: S10 Table — (XLSX) [file pone.0266263.s012.xlsx]

## Sheet: ibh.Pam.ibh.unstim
GO.ID	Term	Annotated	Significant	Expected	Rank in classic.Fisher	weight01.Fisher	weight01.KS	classic.Fisher	ontology
GO:0000278	mitotic cell cycle	656	231	137.78	4	0.00138	0.0101	2.9e-18	BP
GO:0007059	chromosome segregation	254	106	53.35	6	0.00361	0.01097	3.3e-14	BP
GO:0000070	mitotic sister chromatid segregation	127	62	26.67	10	0.00332	0.00442	2.4e-12	BP
GO:0006281	DNA repair	364	127	76.45	18	0.00108	0.0017	3.3e-10	BP
GO:0007093	mitotic cell cycle checkpoint	100	47	21	21	0.00352	0.01367	5.2e-09	BP
GO:0007052	mitotic spindle organization	90	40	18.9	42	0.00058	0.00262	4.6e-07	BP
GO:0007094	mitotic spindle assembly checkpoint	25	16	5.25	62	0.0008	0.00128	4e-06	BP
GO:0000724	double-strand break repair via homologou...	114	45	23.94	68	0.00065	0.00542	5e-06	BP
GO:0006271	DNA strand elongation involved in DNA re...	16	12	3.36	69	0.00159	0.00122	5.6e-06	BP
GO:0051301	cell division	211	70	44.32	81	0.00019	0.00113	2.2e-05	BP
GO:0032508	DNA duplex unwinding	59	26	12.39	92	0.00125	0.00409	5.5e-05	BP
GO:0031297	replication fork processing	32	17	6.72	93	6.2e-05	0.00027	6.2e-05	BP
GO:0090307	mitotic spindle assembly	50	22	10.5	110	0.00061	0.00127	0.00021	BP
GO:0007080	mitotic metaphase plate congression	41	19	8.61	114	0.00331	0.00853	0.00025	BP
GO:0034501	protein localization to kinetochore	16	10	3.36	124	0.00037	0.00032	0.00037	BP
GO:0043137	DNA replication, removal of RNA primer	5	5	1.05	125	0.00041	0.00148	0.00041	BP
GO:0034080	CENP-A containing nucleosome assembly	5	5	1.05	126	0.00041	0.00017	0.00041	BP
GO:0051382	kinetochore assembly	14	9	2.94	131	0.00056	0.00116	0.00056	BP
GO:1902894	negative regulation of pri-miRNA transcr...	12	8	2.52	136	0.00082	0.00154	0.00082	BP
GO:0060707	trophoblast giant cell differentiation	8	6	1.68	149	0.00161	0.00721	0.00161	BP
GO:0007076	mitotic chromosome condensation	13	8	2.73	155	0.00173	0.00252	0.00173	BP
GO:1900264	positive regulation of DNA-directed DNA ...	6	5	1.26	160	0.00202	0.00124	0.00202	BP
GO:0042482	positive regulation of odontogenesis	6	5	1.26	161	0.00202	0.00876	0.00202	BP
GO:0006348	chromatin silencing at telomere	6	5	1.26	162	0.00202	0.00271	0.00202	BP
GO:0048146	positive regulation of fibroblast prolif...	34	15	7.14	166	0.00203	0.02512	0.00203	BP
GO:1902042	negative regulation of extrinsic apoptot...	16	9	3.36	168	0.00211	0.01076	0.00211	BP
GO:0000132	establishment of mitotic spindle orienta...	28	13	5.88	173	0.00229	0.01875	0.00229	BP
GO:0051988	regulation of attachment of spindle micr...	11	7	2.31	180	0.00041	9.3e-05	0.00264	BP
GO:0016446	somatic hypermutation of immunoglobulin ...	11	7	2.31	181	0.00264	0.00447	0.00264	BP
GO:0098761	cellular response to interleukin-7	11	7	2.31	182	0.00264	0.01698	0.00264	BP
GO:0045766	positive regulation of angiogenesis	88	30	18.48	188	0.00095	0.00475	0.00295	BP
GO:0002755	MyD88-dependent toll-like receptor signa...	14	8	2.94	194	0.00331	0.0056	0.00331	BP
GO:1904707	positive regulation of vascular smooth m...	14	8	2.94	195	0.00331	0.01182	0.00331	BP
GO:0006913	nucleocytoplasmic transport	247	70	51.88	198	0.00156	0.00322	0.00347	BP
GO:0000281	mitotic cytokinesis	47	18	9.87	218	0.00261	0.00043	0.00497	BP
GO:0007143	female meiotic nuclear division	21	10	4.41	240	0.0033	0.02298	0.00585	BP
GO:0043627	response to estrogen	23	10	4.83	334	0.0033	0.00491	0.01259	BP
GO:0071354	cellular response to interleukin-6	14	7	2.94	370	0.00194	0.00278	0.01515	BP
GO:0050727	regulation of inflammatory response	163	46	34.24	396	0.00154	0.00583	0.01683	BP
GO:0043388	positive regulation of DNA binding	38	14	7.98	408	0.00025	0.00137	0.01812	BP
GO:0009314	response to radiation	241	63	50.62	537	0.00011	0.00052	0.03104	BP
GO:0007064	mitotic sister chromatid cohesion	23	9	4.83	574	0.00082	0.00415	0.03647	BP
GO:0043967	histone H4 acetylation	52	16	10.92	748	0.00359	0.02597	0.0636	BP
GO:0008104	protein localization	1719	384	361.05	864	0.00264	0.01936	0.0747	BP
GO:0045143	homologous chromosome segregation	36	10	7.56	1601	0.00194	0.00146	0.20911	BP
GO:0072006	nephron development	86	14	18.06	5943	0.00205	0.00112	0.89016	BP
