# Supplementary material for: Equine keratinocytes in the pathogenesis of insect bite hypersensitivity: Just another brick in the wall?
Source: PLoS One. 2022 Aug 1;17(8):e0266263. doi: 10.1371/journal.pone.0266263 (PMC9342730; doi:10.1371/journal.pone.0266263)
Supplement: S11 Table — (XLSX) [file pone.0266263.s013.xlsx]

## Sheet: h.Pam.h.unstim
GO.ID	Term	Annotated	Significant	Expected	Rank in classic.Fisher	weight01.Fisher	weight01.KS	classic.Fisher	ontology
GO:0006260	DNA replication	177	88	36.36	3	0.0004	0.00361	3.1e-18	BP
GO:0007059	chromosome segregation	254	109	52.18	7	0.00285	0.00316	2.7e-16	BP
GO:0051301	cell division	211	77	43.35	30	2.8e-06	0.00012	4.9e-08	BP
GO:0007052	mitotic spindle organization	90	40	18.49	42	0.00175	0.00312	2.5e-07	BP
GO:0006271	DNA strand elongation involved in DNA re...	16	12	3.29	78	0.0001	0.00051	4.4e-06	BP
GO:0032508	DNA duplex unwinding	59	27	12.12	83	0.00032	0.00404	1.1e-05	BP
GO:0007080	mitotic metaphase plate congression	41	21	8.42	87	0.00075	0.00334	1.2e-05	BP
GO:0007094	mitotic spindle assembly checkpoint	25	15	5.14	95	0.00449	0.0058	1.9e-05	BP
GO:0045740	positive regulation of DNA replication	23	14	4.73	102	0.00069	0.00445	2.8e-05	BP
GO:0051383	kinetochore organization	18	12	3.7	103	0.00176	0.0027	2.9e-05	BP
GO:0034501	protein localization to kinetochore	16	11	3.29	108	4.2e-05	0.00011	4.2e-05	BP
GO:0031297	replication fork processing	32	17	6.57	110	4.6e-05	0.0002	4.6e-05	BP
GO:0010951	negative regulation of endopeptidase act...	112	41	23.01	116	0.00096	0.00977	5.9e-05	BP
GO:0032922	circadian regulation of gene expression	45	20	9.24	132	0.00025	0.00046	0.00025	BP
GO:0034080	CENP-A containing nucleosome assembly	5	5	1.03	146	0.00036	0.00024	0.00036	BP
GO:0090307	mitotic spindle assembly	50	21	10.27	153	0.00048	0.00046	0.00046	BP
GO:0000281	mitotic cytokinesis	47	20	9.66	160	0.00019	0.00043	0.0005	BP
GO:0045454	cell redox homeostasis	58	23	11.92	167	0.00066	0.00616	0.00066	BP
GO:0010457	centriole-centriole cohesion	12	8	2.47	168	0.0007	0.00092	0.0007	BP
GO:0009113	purine nucleobase biosynthetic process	10	7	2.05	181	0.00102	0.0016	0.00102	BP
GO:0018105	peptidyl-serine phosphorylation	209	62	42.94	183	0.00385	0.03397	0.00102	BP
GO:0033148	positive regulation of intracellular est...	8	6	1.64	204	0.00142	0.00437	0.00142	BP
GO:0007076	mitotic chromosome condensation	13	8	2.67	211	0.00149	0.0017	0.00149	BP
GO:0023035	CD40 signaling pathway	6	5	1.23	223	0.00181	0.00205	0.00181	BP
GO:0051177	meiotic sister chromatid cohesion	6	5	1.23	224	0.00181	0.00467	0.00181	BP
GO:0032436	positive regulation of proteasomal ubiqu...	66	24	13.56	232	0.00282	0.02392	0.00212	BP
GO:0051988	regulation of attachment of spindle micr...	11	7	2.26	239	0.00036	9.8e-05	0.00231	BP
GO:0071354	cellular response to interleukin-6	14	8	2.88	251	0.00177	0.00559	0.00285	BP
GO:0051382	kinetochore assembly	14	8	2.88	252	0.00285	0.0003	0.00285	BP
GO:0032467	positive regulation of cytokinesis	20	10	4.11	259	0.00317	0.0046	0.00317	BP
GO:0070936	protein K48-linked ubiquitination	44	17	9.04	280	0.00446	0.00632	0.00446	BP
GO:1904467	regulation of tumor necrosis factor secr...	12	7	2.47	281	0.00177	0.00343	0.00456	BP
GO:0051315	attachment of mitotic spindle microtubul...	12	7	2.47	282	0.00456	0.00565	0.00456	BP
GO:0010656	negative regulation of muscle cell apopt...	10	6	2.05	342	0.00036	0.0004	0.00729	BP
GO:0007019	microtubule depolymerization	33	13	6.78	397	0.00102	0.00087	0.01019	BP
GO:0007064	mitotic sister chromatid cohesion	23	10	4.73	408	0.00455	0.00666	0.01076	BP
GO:0006406	mRNA export from nucleus	41	15	8.42	446	0.00309	0.01264	0.0129	BP
GO:1900424	regulation of defense response to bacter...	11	6	2.26	453	0.00181	0.00418	0.01328	BP
GO:0050727	regulation of inflammatory response	163	45	33.49	507	0.00039	0.0006	0.01815	BP
GO:0000956	nuclear-transcribed mRNA catabolic proce...	90	27	18.49	551	0.00061	0.00597	0.02125	BP
GO:0018198	peptidyl-cysteine modification	34	12	6.98	655	0.00102	0.00311	0.03305	BP
GO:0010950	positive regulation of endopeptidase act...	106	29	21.78	822	1.5e-05	0.00014	0.05569	BP
GO:0072006	nephron development	86	18	17.67	3401	0.00183	0.00153	0.50751	BP
GO:0007018	microtubule-based movement	198	38	40.68	4654	0.001	0.00202	0.70958	BP
