# Supplementary material for: Equine keratinocytes in the pathogenesis of insect bite hypersensitivity: Just another brick in the wall?
Source: PLoS One. 2022 Aug 1;17(8):e0266263. doi: 10.1371/journal.pone.0266263 (PMC9342730; doi:10.1371/journal.pone.0266263)
Supplement: S12 Table — (XLSX) [file pone.0266263.s014.xlsx]

## Sheet: ibh.Pam.ibh.unstim
	ID	Description	SetSize	EnrichmentScore	NES	pvalue	p.adjust	Q Values	Rank
ecb05165	ecb05165	Human papillomavirus infection	295	0.586977	1.73502	0.000145307	0.0019451	0.00111192	1994
ecb04151	ecb04151	PI3K-Akt signaling pathway	269	0.628522	1.84138	0.00014806	0.0019451	0.00111192	1749
ecb05167	ecb05167	Kaposi sarcoma-associated herpesvirus infection	162	0.76606	2.13325	0.000159388	0.0019451	0.00111192	1582
ecb04060	ecb04060	Cytokine-cytokine receptor interaction	161	0.827222	2.30078	0.000159847	0.0019451	0.00111192	935
ecb04621	ecb04621	NOD-like receptor signaling pathway	137	0.808346	2.21775	0.00016197	0.0019451	0.00111192	963
ecb05164	ecb05164	Influenza A	133	0.728677	1.99141	0.000162787	0.0019451	0.00111192	1895
ecb04062	ecb04062	Chemokine signaling pathway	127	0.809767	2.20281	0.000163292	0.0019451	0.00111192	1782
ecb05418	ecb05418	Fluid shear stress and atherosclerosis	124	0.723611	1.96007	0.000164853	0.0019451	0.00111192	1460
ecb04630	ecb04630	JAK-STAT signaling pathway	111	0.762857	2.04244	0.000167056	0.0019451	0.00111192	1583
ecb05135	ecb05135	Yersinia infection	106	0.783243	2.08697	0.000167588	0.0019451	0.00111192	1834
ecb04668	ecb04668	TNF signaling pathway	104	0.837762	2.22457	0.000167757	0.0019451	0.00111192	1162
ecb04625	ecb04625	C-type lectin receptor signaling pathway	87	0.770335	1.99573	0.000171497	0.0019451	0.00111192	1357
ecb04933	ecb04933	AGE-RAGE signaling pathway in diabetic complications	87	0.773711	2.00447	0.000171497	0.0019451	0.00111192	1610
ecb04064	ecb04064	NF-kappa B signaling pathway	84	0.874464	2.25488	0.000172563	0.0019451	0.00111192	779
ecb04620	ecb04620	Toll-like receptor signaling pathway	78	0.798415	2.04451	0.000172682	0.0019451	0.00111192	2067
ecb05142	ecb05142	Chagas disease (American trypanosomiasis)	79	0.764194	1.95969	0.00017301	0.0019451	0.00111192	1895
ecb05146	ecb05146	Amoebiasis	79	0.824381	2.11403	0.00017301	0.0019451	0.00111192	963
ecb04657	ecb04657	IL-17 signaling pathway	82	0.887735	2.28306	0.00017328	0.0019451	0.00111192	261
ecb05323	ecb05323	Rheumatoid arthritis	70	0.890533	2.24475	0.000176087	0.0019451	0.00111192	697
ecb05133	ecb05133	Pertussis	56	0.847325	2.06689	0.000180603	0.0019451	0.00111192	287
ecb04622	ecb04622	RIG-I-like receptor signaling pathway	53	0.831205	2.00943	0.000181225	0.0019451	0.00111192	2071
ecb04640	ecb04640	Hematopoietic cell lineage	54	0.828672	2.00768	0.00018162	0.0019451	0.00111192	218
ecb04061	ecb04061	Viral protein interaction with cytokine and cytokine receptor	48	0.884068	2.10416	0.000183925	0.0019451	0.00111192	115
ecb05134	ecb05134	Legionellosis	46	0.866335	2.04896	0.000184843	0.0019451	0.00111192	60
ecb05321	ecb05321	Inflammatory bowel disease (IBD)	45	0.835482	1.97075	0.000185185	0.0019451	0.00111192	963
ecb03440	ecb03440	Homologous recombination	40	-0.78791	-1.95934	0.000215983	0.0019451	0.00111192	1854
ecb03420	ecb03420	Nucleotide excision repair	44	-0.772514	-1.95646	0.000216544	0.0019451	0.00111192	1632
ecb03030	ecb03030	DNA replication	36	-0.858395	-2.09351	0.000217344	0.0019451	0.00111192	1632
ecb03460	ecb03460	Fanconi anemia pathway	51	-0.830611	-2.15867	0.00022237	0.0019451	0.00111192	1019
ecb03008	ecb03008	Ribosome biogenesis in eukaryotes	72	-0.733916	-2.02022	0.0002331	0.0019451	0.00111192	2973
ecb04914	ecb04914	Progesterone-mediated oocyte maturation	78	-0.653922	-1.8229	0.000237473	0.0019451	0.00111192	508
ecb04114	ecb04114	Oocyte meiosis	100	-0.699086	-2.01588	0.000245459	0.0019451	0.00111192	627
ecb04110	ecb04110	Cell cycle	121	-0.769557	-2.28264	0.000253678	0.0019451	0.00111192	628
ecb03040	ecb03040	Spliceosome	129	-0.674463	-2.01754	0.000257666	0.0019451	0.00111192	2873
ecb03010	ecb03010	Ribosome	137	-0.685588	-2.06801	0.000261233	0.0019451	0.00111192	4029
ecb03013	ecb03013	RNA transport	146	-0.679484	-2.06947	0.000262261	0.0019451	0.00111192	2268
ecb04010	ecb04010	MAPK signaling pathway	242	0.643138	1.8649	0.000300933	0.00196876	0.00112545	2395
ecb05132	ecb05132	Salmonella infection	195	0.643242	1.82795	0.000308119	0.00196876	0.00112545	2071
ecb05163	ecb05163	Human cytomegalovirus infection	193	0.683602	1.93957	0.000309119	0.00196876	0.00112545	2153
ecb05169	ecb05169	Epstein-Barr virus infection	185	0.690843	1.95542	0.000310222	0.00196876	0.00112545	2456
ecb04141	ecb04141	Protein processing in endoplasmic reticulum	158	0.690485	1.91495	0.000320976	0.00196876	0.00112545	2036
ecb05160	ecb05160	Hepatitis C	125	0.688779	1.86747	0.000329218	0.00196876	0.00112545	2071
ecb05162	ecb05162	Measles	108	0.722866	1.92895	0.000335008	0.00196876	0.00112545	1582
ecb05145	ecb05145	Toxoplasmosis	94	0.754887	1.97402	0.000340368	0.00196876	0.00112545	1895
ecb04380	ecb04380	Osteoclast differentiation	96	0.761995	1.99905	0.000340774	0.00196876	0.00112545	1320
ecb04660	ecb04660	T cell receptor signaling pathway	80	0.724418	1.85882	0.0003465	0.00196876	0.00112545	1756
ecb04659	ecb04659	Th17 cell differentiation	82	0.716869	1.84363	0.00034656	0.00196876	0.00112545	1349
ecb04926	ecb04926	Relaxin signaling pathway	104	0.694043	1.84295	0.000503271	0.0027296	0.00156038	1994
ecb04931	ecb04931	Insulin resistance	95	0.706268	1.84992	0.000510812	0.0027296	0.00156038	1841
ecb04514	ecb04514	Cell adhesion molecules (CAMs)	96	0.702692	1.84347	0.00051116	0.0027296	0.00156038	2444
ecb00970	ecb00970	Aminoacyl-tRNA biosynthesis	43	-0.727972	-1.83726	0.000647529	0.00339	0.00193791	2771
ecb05200	ecb05200	Pathways in cancer	431	0.502621	1.53625	0.000684556	0.00351493	0.00200933	1582
ecb05152	ecb05152	Tuberculosis	134	0.665508	1.82033	0.000811293	0.00408708	0.0023364	2082
ecb05140	ecb05140	Leishmaniasis	53	0.795579	1.9233	0.000906125	0.00448029	0.00256117	1529
ecb05144	ecb05144	Malaria	27	0.869124	1.90509	0.000941797	0.004572	0.0026136	877
ecb04014	ecb04014	Ras signaling pathway	184	0.604923	1.71207	0.00108611	0.00517843	0.00296027	2858
ecb04932	ecb04932	Non-alcoholic fatty liver disease (NAFLD)	131	0.640535	1.74798	0.00114007	0.00530438	0.00303227	1416
ecb04145	ecb04145	Phagosome	125	0.647392	1.75526	0.00115226	0.00530438	0.00303227	3440
ecb04722	ecb04722	Neurotrophin signaling pathway	115	0.65143	1.75086	0.00132692	0.00600487	0.00343271	1994
ecb04015	ecb04015	Rap1 signaling pathway	168	0.611916	1.71325	0.00142023	0.00627984	0.0035899	2858
ecb04920	ecb04920	Adipocytokine signaling pathway	57	0.759228	1.86055	0.00143472	0.00627984	0.0035899	1404
ecb05168	ecb05168	Herpes simplex virus 1 infection	387	0.496435	1.5026	0.00195585	0.00842279	0.00481492	2491
ecb05161	ecb05161	Hepatitis B	141	0.621009	1.70603	0.00210731	0.00893098	0.00510543	1582
ecb04072	ecb04072	Phospholipase D signaling pathway	111	0.639508	1.71219	0.0026729	0.0110335	0.00630732	2823
ecb04510	ecb04510	Focal adhesion	169	0.594028	1.66342	0.00268605	0.0110335	0.00630732	1994
ecb05202	ecb05202	Transcriptional misregulation in cancer	140	0.614474	1.68845	0.00291262	0.0117829	0.00673573	1539
ecb00240	ecb00240	Pyrimidine metabolism	52	-0.642117	-1.67353	0.00333853	0.0131296	0.00750557	1775
ecb05219	ecb05219	Bladder cancer	39	0.774362	1.79095	0.00334386	0.0131296	0.00750557	1413
ecb04024	ecb04024	cAMP signaling pathway	141	0.608213	1.67087	0.00356622	0.0137997	0.00788866	2153
ecb05215	ecb05215	Prostate cancer	89	0.66429	1.72571	0.00393971	0.0150272	0.00859034	1994
ecb03015	ecb03015	mRNA surveillance pathway	80	-0.577314	-1.61422	0.00401891	0.015072	0.00861597	2337
ecb04610	ecb04610	Complement and coagulation cascades	36	0.780708	1.7826	0.00407332	0.015072	0.00861597	1016
ecb05332	ecb05332	Graft-versus-host disease	32	0.80287	1.80025	0.00413767	0.015072	0.00861597	1553
ecb04664	ecb04664	Fc epsilon RI signaling pathway	54	0.72361	1.75314	0.00417726	0.015072	0.00861597	1994
ecb05205	ecb05205	Proteoglycans in cancer	179	0.567391	1.60202	0.00466853	0.0164854	0.00942395	1994
ecb04071	ecb04071	Sphingolipid signaling pathway	106	0.626743	1.66997	0.00469248	0.0164854	0.00942395	2253
ecb04623	ecb04623	Cytosolic DNA-sensing pathway	44	0.740248	1.73842	0.00538633	0.0186773	0.0106769	963
ecb04662	ecb04662	B cell receptor signaling pathway	58	0.706208	1.73605	0.00572861	0.0196095	0.0112098	1994
ecb05414	ecb05414	Dilated cardiomyopathy (DCM)	62	0.687894	1.70683	0.0064114	0.0216689	0.0123871	2004
ecb04670	ecb04670	Leukocyte transendothelial migration	84	0.656691	1.69334	0.00655738	0.0218337	0.0124813	1922
ecb04810	ecb04810	Regulation of actin cytoskeleton	167	0.56869	1.5902	0.00664242	0.0218337	0.0124813	1765
ecb04650	ecb04650	Natural killer cell mediated cytotoxicity	69	0.684539	1.72362	0.00670549	0.0218337	0.0124813	1139
ecb05220	ecb05220	Chronic myeloid leukemia	76	0.671253	1.71094	0.00711558	0.0228899	0.0130851	1582
ecb05150	ecb05150	Staphylococcus aureus infection	39	0.749229	1.73282	0.0074308	0.0236193	0.0135021	319
ecb04012	ecb04012	ErbB signaling pathway	75	0.668757	1.70132	0.00766284	0.0240703	0.0137599	1994
ecb03018	ecb03018	RNA degradation	74	-0.562755	-1.55371	0.0079756	0.0247615	0.014155	2406
ecb03020	ecb03020	RNA polymerase	28	-0.693093	-1.6127	0.00852878	0.0261745	0.0149628	1647
ecb05235	ecb05235	PD-L1 expression and PD-1 checkpoint pathway in cancer	77	0.658617	1.68295	0.00865501	0.0262601	0.0150117	2109
ecb04917	ecb04917	Prolactin signaling pathway	59	0.684977	1.68668	0.00893176	0.0267953	0.0153176	1994
ecb04940	ecb04940	Type I diabetes mellitus	38	0.744331	1.7175	0.00924556	0.0274285	0.0156796	2444
ecb05330	ecb05330	Allograft rejection	33	0.763854	1.72032	0.00937383	0.0275034	0.0157224	2444
ecb00630	ecb00630	Glyoxylate and dicarboxylate metabolism	25	-0.715806	-1.62599	0.00995341	0.0288865	0.0165131	1318
ecb04658	ecb04658	Th1 and Th2 cell differentiation	72	0.662131	1.67515	0.0101541	0.029152	0.0166648	1895
ecb04217	ecb04217	Necroptosis	128	0.581294	1.58301	0.0110876	0.0314934	0.0180033	1895
ecb05410	ecb05410	Hypertrophic cardiomyopathy (HCM)	62	0.666338	1.65334	0.0122885	0.0345372	0.0197433	1460
ecb04144	ecb04144	Endocytosis	233	0.500009	1.4468	0.0159542	0.0443727	0.0253658	2825
ecb03410	ecb03410	Base excision repair	33	-0.655401	-1.57475	0.0164953	0.0454046	0.0259557	1632
