# Supplementary material for: Equine keratinocytes in the pathogenesis of insect bite hypersensitivity: Just another brick in the wall?
Source: PLoS One. 2022 Aug 1;17(8):e0266263. doi: 10.1371/journal.pone.0266263 (PMC9342730; doi:10.1371/journal.pone.0266263)
Supplement: S13 Table — (XLSX) [file pone.0266263.s015.xlsx]

## Sheet: h.Pam.h.unstim
	ID	Description	SetSize	EnrichmentScore	NES	pvalue	p.adjust	Q Values	Rank
ecb05165	ecb05165	Human papillomavirus infection	295	0.568202	1.67564	0.000152882	0.00153604	0.000829635	2391
ecb04151	ecb04151	PI3K-Akt signaling pathway	269	0.63159	1.84773	0.000154751	0.00153604	0.000829635	1530
ecb04010	ecb04010	MAPK signaling pathway	242	0.625237	1.80931	0.00015674	0.00153604	0.000829635	2164
ecb05132	ecb05132	Salmonella infection	195	0.654678	1.85622	0.000161212	0.00153604	0.000829635	2502
ecb05163	ecb05163	Human cytomegalovirus infection	193	0.674007	1.90881	0.000161368	0.00153604	0.000829635	2299
ecb05169	ecb05169	Epstein-Barr virus infection	185	0.65157	1.83797	0.00016197	0.00153604	0.000829635	2145
ecb04014	ecb04014	Ras signaling pathway	184	0.601243	1.69429	0.000162338	0.00153604	0.000829635	2521
ecb05205	ecb05205	Proteoglycans in cancer	179	0.607053	1.70708	0.000162628	0.00153604	0.000829635	2242
ecb04060	ecb04060	Cytokine-cytokine receptor interaction	161	0.826564	2.29305	0.000165453	0.00153604	0.000829635	885
ecb05167	ecb05167	Kaposi sarcoma-associated herpesvirus infection	162	0.724295	2.00898	0.000165645	0.00153604	0.000829635	2137
ecb04141	ecb04141	Protein processing in endoplasmic reticulum	158	0.688475	1.90592	0.000166168	0.00153604	0.000829635	2420
ecb04621	ecb04621	NOD-like receptor signaling pathway	137	0.775711	2.11158	0.000168464	0.00153604	0.000829635	1160
ecb05152	ecb05152	Tuberculosis	134	0.687914	1.86608	0.000169205	0.00153604	0.000829635	2020
ecb05164	ecb05164	Influenza A	133	0.699544	1.89553	0.000169319	0.00153604	0.000829635	937
ecb04062	ecb04062	Chemokine signaling pathway	127	0.769337	2.07345	0.00017001	0.00153604	0.000829635	1491
ecb05418	ecb05418	Fluid shear stress and atherosclerosis	124	0.695792	1.87359	0.000170039	0.00153604	0.000829635	1901
ecb05162	ecb05162	Measles	108	0.690071	1.82643	0.000171145	0.00153604	0.000829635	1130
ecb05135	ecb05135	Yersinia infection	106	0.740874	1.95704	0.000171556	0.00153604	0.000829635	1901
ecb04630	ecb04630	JAK-STAT signaling pathway	111	0.782191	2.07739	0.000171585	0.00153604	0.000829635	2101
ecb04668	ecb04668	TNF signaling pathway	104	0.818351	2.15491	0.000172354	0.00153604	0.000829635	923
ecb05145	ecb05145	Toxoplasmosis	94	0.742422	1.93146	0.000172473	0.00153604	0.000829635	2322
ecb04380	ecb04380	Osteoclast differentiation	96	0.744101	1.93823	0.000172861	0.00153604	0.000829635	750
ecb04064	ecb04064	NF-kappa B signaling pathway	84	0.833802	2.14056	0.00017316	0.00153604	0.000829635	879
ecb04625	ecb04625	C-type lectin receptor signaling pathway	87	0.748335	1.92536	0.000173732	0.00153604	0.000829635	2299
ecb04933	ecb04933	AGE-RAGE signaling pathway in diabetic complications	87	0.752709	1.93661	0.000173732	0.00153604	0.000829635	1291
ecb04657	ecb04657	IL-17 signaling pathway	82	0.870668	2.22204	0.000174764	0.00153604	0.000829635	380
ecb04620	ecb04620	Toll-like receptor signaling pathway	78	0.768661	1.94778	0.000175994	0.00153604	0.000829635	2020
ecb05146	ecb05146	Amoebiasis	79	0.828994	2.10601	0.000176056	0.00153604	0.000829635	914
ecb05323	ecb05323	Rheumatoid arthritis	70	0.878109	2.18675	0.000178348	0.00153604	0.000829635	923
ecb05133	ecb05133	Pertussis	56	0.823504	1.99222	0.000181719	0.00153604	0.000829635	2015
ecb04640	ecb04640	Hematopoietic cell lineage	54	0.849504	2.04266	0.000182349	0.00153604	0.000829635	1183
ecb04061	ecb04061	Viral protein interaction with cytokine and cytokine receptor	48	0.86479	2.0406	0.000184094	0.00153604	0.000829635	106
ecb03030	ecb03030	DNA replication	36	-0.87063	-2.07947	0.000213995	0.00157511	0.000850739	1529
ecb03440	ecb03440	Homologous recombination	40	-0.815227	-1.98291	0.000217865	0.00157511	0.000850739	598
ecb03420	ecb03420	Nucleotide excision repair	44	-0.766051	-1.89245	0.00021901	0.00157511	0.000850739	1454
ecb03460	ecb03460	Fanconi anemia pathway	51	-0.852259	-2.16213	0.000219443	0.00157511	0.000850739	1567
ecb03008	ecb03008	Ribosome biogenesis in eukaryotes	72	-0.724633	-1.94822	0.000228885	0.00157511	0.000850739	2210
ecb04114	ecb04114	Oocyte meiosis	100	-0.684946	-1.9242	0.000238265	0.00157511	0.000850739	1557
ecb04110	ecb04110	Cell cycle	121	-0.81194	-2.34762	0.000240674	0.00157511	0.000850739	1239
ecb03040	ecb03040	Spliceosome	129	-0.698963	-2.03698	0.000242895	0.00157511	0.000850739	2259
ecb03010	ecb03010	Ribosome	137	-0.665764	-1.95091	0.000245942	0.00157511	0.000850739	4168
ecb03013	ecb03013	RNA transport	146	-0.665384	-1.96743	0.00024777	0.00157511	0.000850739	1582
ecb05168	ecb05168	Herpes simplex virus 1 infection	387	0.511868	1.54497	0.000294377	0.00182788	0.000987263	3257
ecb04510	ecb04510	Focal adhesion	169	0.606503	1.69316	0.000329272	0.00195755	0.0010573	2322
ecb04015	ecb04015	Rap1 signaling pathway	168	0.606034	1.69	0.000329924	0.00195755	0.0010573	2610
ecb04931	ecb04931	Insulin resistance	95	0.708213	1.84228	0.000345662	0.00197048	0.00106428	2356
ecb04659	ecb04659	Th17 cell differentiation	82	0.738309	1.88425	0.000349528	0.00197048	0.00106428	1130
ecb04622	ecb04622	RIG-I-like receptor signaling pathway	53	0.79904	1.91344	0.000366703	0.00197048	0.00106428	1417
ecb05140	ecb05140	Leishmaniasis	53	0.796014	1.90619	0.000366703	0.00197048	0.00106428	1130
ecb05134	ecb05134	Legionellosis	46	0.831443	1.94861	0.000369004	0.00197048	0.00106428	916
ecb05144	ecb05144	Malaria	27	0.872119	1.88242	0.000378501	0.00198156	0.00107027	1003
ecb05200	ecb05200	Pathways in cancer	431	0.495196	1.50828	0.000434405	0.0022305	0.00120473	2137
ecb04145	ecb04145	Phagosome	125	0.659021	1.77497	0.000510465	0.00252396	0.00136323	2244
ecb05160	ecb05160	Hepatitis C	125	0.672573	1.81146	0.000510465	0.00252396	0.00136323	1669
ecb04920	ecb04920	Adipocytokine signaling pathway	57	0.769181	1.86468	0.000545058	0.00262885	0.00141988	1130
ecb05321	ecb05321	Inflammatory bowel disease (IBD)	45	0.821466	1.91961	0.000551369	0.00262885	0.00141988	831
ecb05142	ecb05142	Chagas disease (American trypanosomiasis)	79	0.730007	1.85454	0.000704225	0.00329874	0.0017817	2020
ecb04722	ecb04722	Neurotrophin signaling pathway	115	0.658816	1.75677	0.000858959	0.00389988	0.00210638	2164
ecb04926	ecb04926	Relaxin signaling pathway	104	0.670781	1.76633	0.000861772	0.00389988	0.00210638	1473
ecb04660	ecb04660	T cell receptor signaling pathway	80	0.713269	1.81442	0.000878735	0.00391037	0.00211205	1901
ecb04514	ecb04514	Cell adhesion molecules (CAMs)	96	0.67604	1.76094	0.00103717	0.00453972	0.00245197	3295
ecb04072	ecb04072	Phospholipase D signaling pathway	111	0.648783	1.72308	0.00137268	0.0059114	0.00319283	2401
ecb04810	ecb04810	Regulation of actin cytoskeleton	167	0.583572	1.62451	0.00148883	0.00630982	0.00340802	2269
ecb04140	ecb04140	Autophagy - animal	129	0.628594	1.69641	0.00169924	0.007089	0.00382887	2787
ecb00240	ecb00240	Pyrimidine metabolism	52	-0.681153	-1.73497	0.00175362	0.00720332	0.00389062	1257
ecb05215	ecb05215	Prostate cancer	89	0.668905	1.72752	0.00190246	0.0076963	0.00415688	2299
ecb05235	ecb05235	PD-L1 expression and PD-1 checkpoint pathway in cancer	77	0.690168	1.74586	0.00264271	0.0105285	0.00568659	2020
ecb04024	ecb04024	cAMP signaling pathway	141	0.594915	1.62668	0.00268141	0.0105285	0.00568659	2444
ecb00970	ecb00970	Aminoacyl-tRNA biosynthesis	43	-0.685454	-1.68816	0.00306078	0.0118439	0.00639705	2162
ecb04211	ecb04211	Longevity regulating pathway	76	0.679836	1.71595	0.00317013	0.0120918	0.00653095	2460
ecb04914	ecb04914	Progesterone-mediated oocyte maturation	78	-0.59927	-1.63051	0.00347222	0.0130575	0.00705255	612
ecb05410	ecb05410	Hypertrophic cardiomyopathy (HCM)	62	0.704671	1.72687	0.00379678	0.0140797	0.00760467	1156
ecb04650	ecb04650	Natural killer cell mediated cytotoxicity	69	0.689663	1.71509	0.00392577	0.0143586	0.0077553	1901
ecb05414	ecb05414	Dilated cardiomyopathy (DCM)	62	0.698417	1.71154	0.00451998	0.0161373	0.00871601	1530
ecb05412	ecb05412	Arrhythmogenic right ventricular cardiomyopathy (ARVC)	53	0.71475	1.71159	0.00458379	0.0161373	0.00871601	1595
ecb04932	ecb04932	Non-alcoholic fatty liver disease (NAFLD)	131	0.591943	1.59942	0.0045934	0.0161373	0.00871601	831
ecb00190	ecb00190	Oxidative phosphorylation	106	-0.536828	-1.52202	0.00479272	0.0166189	0.0089761	3861
ecb04662	ecb04662	B cell receptor signaling pathway	58	0.702162	1.70706	0.00491088	0.0168103	0.00907949	1901
ecb04664	ecb04664	Fc epsilon RI signaling pathway	54	0.704015	1.69283	0.00528811	0.0178725	0.00965318	2137
ecb05332	ecb05332	Graft-versus-host disease	32	0.781041	1.7293	0.0054779	0.0181405	0.00979792	2061
ecb04658	ecb04658	Th1 and Th2 cell differentiation	72	0.670024	1.67435	0.00550328	0.0181405	0.00979792	2137
ecb04071	ecb04071	Sphingolipid signaling pathway	106	0.61278	1.61868	0.0058329	0.0189925	0.0102581	2187
ecb04210	ecb04210	Apoptosis	123	0.592136	1.59227	0.00613601	0.0197096	0.0106454	2299
ecb05161	ecb05161	Hepatitis B	141	0.57418	1.56999	0.00620077	0.0197096	0.0106454	2299
ecb04917	ecb04917	Prolactin signaling pathway	59	0.681225	1.65674	0.00656695	0.0206279	0.0111414	2137
ecb04217	ecb04217	Necroptosis	128	0.583676	1.57411	0.00748172	0.0232281	0.0125458	1147
ecb04512	ecb04512	ECM-receptor interaction	70	0.656116	1.63392	0.00784733	0.0240077	0.0129669	1156
ecb04144	ecb04144	Endocytosis	233	0.509924	1.46837	0.00791264	0.0240077	0.0129669	2802
ecb04670	ecb04670	Leukocyte transendothelial migration	84	0.633368	1.626	0.00831169	0.0249351	0.0134678	2210
ecb00562	ecb00562	Inositol phosphate metabolism	68	0.660024	1.63646	0.00858676	0.0254741	0.0137589	2200
ecb04935	ecb04935	Growth hormone synthesis, secretion and action	90	0.615984	1.59329	0.0098633	0.0289396	0.0156307	2464
ecb04610	ecb04610	Complement and coagulation cascades	36	0.746128	1.68172	0.0101332	0.0294084	0.0158839	239
ecb01521	ecb01521	EGFR tyrosine kinase inhibitor resistance	72	0.644659	1.61097	0.010474	0.0300705	0.0162415	1901
ecb04012	ecb04012	ErbB signaling pathway	75	0.632915	1.59215	0.013095	0.03683	0.0198924	2242
ecb05017	ecb05017	Spinocerebellar ataxia	74	0.634994	1.59502	0.0131043	0.03683	0.0198924	2137
ecb05202	ecb05202	Transcriptional misregulation in cancer	140	0.548389	1.49712	0.0135906	0.0377989	0.0204157	1615
ecb04115	ecb04115	p53 signaling pathway	67	-0.578271	-1.53521	0.0138072	0.0380053	0.0205272	768
ecb04371	ecb04371	Apelin signaling pathway	107	0.583077	1.54192	0.0150969	0.0411314	0.0222157	2433
ecb04930	ecb04930	Type II diabetes mellitus	38	0.718729	1.63546	0.0153675	0.0414457	0.0223854	2299
ecb04940	ecb04940	Type I diabetes mellitus	38	0.718342	1.63458	0.0157378	0.04202	0.0226956	2061
ecb03015	ecb03015	mRNA surveillance pathway	80	-0.541743	-1.47942	0.0171614	0.045099	0.0243586	1387
ecb05220	ecb05220	Chronic myeloid leukemia	76	0.617415	1.5584	0.0172596	0.045099	0.0243586	1901
ecb05219	ecb05219	Bladder cancer	39	0.710228	1.62184	0.0173977	0.045099	0.0243586	380
ecb04623	ecb04623	Cytosolic DNA-sensing pathway	44	0.685358	1.59593	0.0185798	0.0477002	0.0257635	1417
