# Supplementary material for: Equine keratinocytes in the pathogenesis of insect bite hypersensitivity: Just another brick in the wall?
Source: PLoS One. 2022 Aug 1;17(8):e0266263. doi: 10.1371/journal.pone.0266263 (PMC9342730; doi:10.1371/journal.pone.0266263)
Supplement: S14 Table — (XLSX) [file pone.0266263.s016.xlsx]

## Sheet: i.IL4TNFL.h.IL4TNFL
gene_id	gene_symbol	ensembl_gene_id	chromosome_name	normMean.i_IL4TNF	normMean.h_IL4TNF	log2FoldChange	lfcSE	stat	pvalue	padj
100071611	LOC100071611			532.365	4981.66	2.21011	0.297335	7.43308	1.06102e-13	1.99948e-09
100629807	CXCL11	ENSECAG00000012253	3	503.814	2861.14	2.03438	0.291629	6.97591	3.03896e-12	2.86346e-08
100050993	CXCL10	ENSECAG00000013300	3	676.905	5832.09	1.90781	0.300006	6.35922	2.02778e-10	9.55336e-07
100071605	IFIT3	ENSECAG00000010153	1	253.995	2022.99	1.80293	0.298795	6.03399	1.59957e-09	6.02877e-06
100070206	APOBEC3Z1B	ENSECAG00000022371	28	138.955	828.413	1.67589	0.261454	6.40991	1.45609e-10	9.1467e-07
100063774	HERC5	ENSECAG00000015395	3	105.79	617.628	1.51624	0.304182	4.98466	6.20719e-07	0.00134932
105761007	GBP5	ENSECAG00000021220	5	42.3114	261.957	1.46176	0.26922	5.42961	5.64768e-08	0.000177384
100066364	ISG15	ENSECAG00000001324	2	1377.92	8245.66	1.40296	0.300661	4.66626	3.06736e-06	0.00481703
100630403	PLAC8B	ENSECAG00000015034	3	60.9937	544.959	1.35011	0.272366	4.95697	7.16009e-07	0.00134932
100061532	CTSL	ENSECAG00000007210	23	160.864	10.242	1.34431	0.303248	4.43304	9.29151e-06	0.012507
100065454	ACTA1	ENSECAG00000000207	1	330.298	55.727	1.32042	0.304447	4.33711	1.44367e-05	0.0158571
100059068	LOC100059068			388.07	1909.77	1.30622	0.30298	4.31124	1.62343e-05	0.0159241
100061257	IFIH1	ENSECAG00000007881	18	1298.08	5389.54	1.27669	0.302023	4.22715	2.36672e-05	0.0194436
100069506	TRIM22	ENSECAG00000005126	7	50.6813	349.728	1.23484	0.285243	4.32908	1.49736e-05	0.0158571
100066063	IFI44L	ENSECAG00000009618	5	275.074	851.342	1.21199	0.303944	3.98756	6.67576e-05	0.0393954
100058990	LOC100058990	ENSECAG00000004433	1	140.893	1239.16	1.17132	0.297938	3.93142	8.44473e-05	0.0418792
100053797	LPAR1	ENSECAG00000016606	25	45.6964	18.214	1.08137	0.251343	4.30234	1.69001e-05	0.0159241
100052023	GBP5	ENSECAG00000021220	5	21.1928	117.647	1.02033	0.205648	4.96155	6.99342e-07	0.00134932
100147045	CHST2	ENSECAG00000000982	16	27.4327	65.772	-1.03057	0.233436	-4.41481	1.01098e-05	0.0127013
100063827	ETV7	ENSECAG00000014519	20	57.0126	205.237	-1.16339	0.303923	-3.82792	0.000129232	0.0487075
100059285	LOC100059285	ENSECAG00000030595	6	13.9717	98.666	-1.17875	0.302216	-3.90035	9.60552e-05	0.0444599
100054703	IL34	ENSECAG00000012327	3	59.9835	203.425	-1.17966	0.296314	-3.98112	6.85927e-05	0.0393954
100062138	CH25H	ENSECAG00000004572	1	13.9651	63.765	-1.31303	0.303482	-4.32655	1.51461e-05	0.0158571
