# Supplementary material for: Equine keratinocytes in the pathogenesis of insect bite hypersensitivity: Just another brick in the wall?
Source: PLoS One. 2022 Aug 1;17(8):e0266263. doi: 10.1371/journal.pone.0266263 (PMC9342730; doi:10.1371/journal.pone.0266263)
Supplement: S15 Table — (XLSX) [file pone.0266263.s017.xlsx]

## Sheet: i.Pam3CSK4.h.Pam3CSK4
gene_id	gene_symbol	ensembl_gene_id	chromosome_name	normMean.i_pam3csk4	normMean.h_pam3csk4	log2FoldChange	lfcSE	stat	pvalue	padj
100061017	H2AW			64.949	19.451	1.18951	0.274569	4.33228	1.47572e-05	0.0239276
100061532	CTSL	ENSECAG00000007210	23	265.83	14.788	1.17478	0.284298	4.13223	3.59257e-05	0.0395561
100033883	PGR	ENSECAG00000011511	7	85.14	31.129	1.08937	0.253289	4.30089	1.70111e-05	0.0239276
100057178	NPPC	ENSECAG00000000840	6	18.5	2.707	1.3873	0.295093	4.70125	2.58575e-06	0.0109112
100034223	SOD2	ENSECAG00000011797	31	1345.43	3308	-1.0299	0.233389	-4.41281	1.02037e-05	0.0239276
100065814	BACH2	ENSECAG00000010522	10	79.36	197.764	-1.10774	0.211179	-5.24549	1.5587e-07	0.00263092
100051799	STRA6	ENSECAG00000016969	1	35.352	181.048	-1.31017	0.302659	-4.32886	1.49883e-05	0.0239276
